# Supplementary material for: Oligofructose improves small intestinal lipid-sensing mechanisms via alterations to the small intestinal microbiota
Source: Microbiome. 2023 Aug 2;11:169. doi: 10.1186/s40168-023-01590-2 (PMC10394784; doi:10.1186/s40168-023-01590-2)
Supplement: Supplementary file 2 — Additional file 1. [file 40168_2023_1590_MOESM1_ESM.zip]

Archive with 2 entries (2 files):
- 1-Additional File 1.pdf
- 2-Additional File 1.pdf
